# Supplementary material for: Effectiveness of Acute Malnutrition Treatment at Health Center and Community Levels with a Simplified, Combined Protocol in Mali: An Observational Cohort Study
Source: Nutrients. 2022 Nov 21;14(22):4923. doi: 10.3390/nu14224923 (PMC9699530; doi:10.3390/nu14224923)
Supplement: Supplementary file 1 [file nutrients-14-04923-s001.zip]

Archive with 1 entries (1 files):
- nutrients-1927816-supplementary.pdf
